# Supplementary material for: Identification of SNP Markers and Candidate Genes Associated with Major Agronomic Traits in Coffea arabica
Source: Plants (Basel). 2024 Jul 7;13(13):1876. doi: 10.3390/plants13131876 (PMC11243787; doi:10.3390/plants13131876)
Supplement: Supplementary file 1 [file plants-13-01876-s001.zip]

Archive with 1 entries (1 files):
- plants-3059872-supplementary.pdf
